# Supplementary material for: Genome‐wide SNPs of vegetable leafminer, Liriomyza sativae: Insights into the recent Australian invasion
Source: Evol Appl. 2022 Jun 28;15(7):1129–40. doi: 10.1111/eva.13430 (PMC9309458; doi:10.1111/eva.13430)
Supplement: Supplementary file 1 — Appendix S1 [file EVA-15-1129-s001.zip › EVA_13430_Hoffmann_Supplementary Tables.xlsx]

## Sheet: Table S1 
Table S1. Pairwise FST values among all pairs of L. sativae populations based on 3,318 SNP loci. Pairwise distances were not calculated for populations with individual numbers lower than 4 (Yantai, China; Keaau, USA; and Seloi Kraik, Timor-Leste). The color of cells range from green (low FST values) to red (high FST values).
Location	Population ID	P1	P2	P3	P4	P5	P6	P7	P8	P9	P10	P11	P12	P13	P14	P15	P16	P17	P18	P19	P20	P21
Seloi Malere, Timor-Leste	P1	0	0.0911	0.115	0.162	0.045	0.1339	0.0594	0.0673	0.0456	0.1634	0.2448	0.0489	0.0491	0.1328	0.0734	0.1726	0.136	0.0969	0.0531	0.1318	0.1369
Bali, Indonesia	P2	0.0911	0	0.107	0.1326	0.0994	0.1722	0.0994	0.1148	0.1036	0.1342	0.2618	0.099	0.1025	0.1217	0.1156	0.2073	0.1738	0.1354	0.1094	0.1611	0.164
Boigu Island, QLD, Australia	P3	0.115	0.107	0	0.1126	0.1119	0.1745	0.1165	0.1303	0.1237	0.1171	0.307	0.1087	0.1141	0.1173	0.126	0.2183	0.172	0.1676	0.1168	0.1697	0.1716
Seisia, QLD, Australia	P4	0.162	0.1326	0.1126	0	0.1699	0.2346	0.172	0.1792	0.174	0.039	0.3269	0.1629	0.1795	0.1141	0.1718	0.2757	0.2343	0.206	0.1707	0.2069	0.2123
Chiayi, Taiwan, China	P5	0.045	0.0994	0.1119	0.1699	0	0.1032	0.0128	0.0291	0.0329	0.1747	0.2202	0.0045	0.0174	0.13	0.0532	0.1319	0.1071	0.0487	0.019	0.1208	0.1219
Paradise Park, Hawaii, USA	P6	0.1339	0.1722	0.1745	0.2346	0.1032	0	0.1121	0.1179	0.1178	0.2341	0.1493	0.105	0.1173	0.1952	0.1253	0.0481	0.0181	0.1464	0.1097	0.1719	0.1785
Dongguan, Guangdong, China	P7	0.0594	0.0994	0.1165	0.172	0.0128	0.1121	0	0.0445	0.0409	0.1771	0.2197	0.0068	0.0188	0.1357	0.0664	0.1457	0.1139	0.0795	0.0132	0.1201	0.1211
Dongying, Shandong, China	P8	0.0673	0.1148	0.1303	0.1792	0.0291	0.1179	0.0445	0	0.0423	0.1885	0.2209	0.0327	0.0395	0.142	0.0626	0.1466	0.1195	0.0797	0.0512	0.1249	0.1355
Lien Kiep, Vietnam	P9	0.0456	0.1036	0.1237	0.174	0.0329	0.1178	0.0409	0.0423	0	0.1786	0.216	0.0385	0.0281	0.1337	0.0698	0.1503	0.1251	0.0708	0.0493	0.1163	0.1266
Thursday Island, QLD, Australia	P10	0.1634	0.1342	0.1171	0.039	0.1747	0.2341	0.1771	0.1885	0.1786	0	0.3242	0.1676	0.1811	0.1151	0.1714	0.2752	0.2348	0.2062	0.1669	0.2046	0.2024
Kawamata Farms, Hawaii, USA	P11	0.2448	0.2618	0.307	0.3269	0.2202	0.1493	0.2197	0.2209	0.216	0.3242	0	0.2241	0.2185	0.3106	0.2144	0.1775	0.148	0.2687	0.216	0.2885	0.2903
Heyuan, Guangdong, China	P12	0.0489	0.099	0.1087	0.1629	0.0045	0.105	0.0068	0.0327	0.0385	0.1676	0.2241	0	0.0129	0.1243	0.0473	0.1349	0.1068	0.0653	0.0077	0.1106	0.1154
Sao Bay, Vietnam	P13	0.0491	0.1025	0.1141	0.1795	0.0174	0.1173	0.0188	0.0395	0.0281	0.1811	0.2185	0.0129	0	0.1379	0.0626	0.144	0.1166	0.0739	0.0263	0.115	0.1178
Masig Island, QLD, Australia	P14	0.1328	0.1217	0.1173	0.1141	0.13	0.1952	0.1357	0.142	0.1337	0.1151	0.3106	0.1243	0.1379	0	0.1471	0.2427	0.1972	0.1739	0.1256	0.1738	0.1608
Kirinyaga County, Kenya	P15	0.0734	0.1156	0.126	0.1718	0.0532	0.1253	0.0664	0.0626	0.0698	0.1714	0.2144	0.0473	0.0626	0.1471	0	0.151	0.1232	0.0971	0.0626	0.1283	0.134
Hilo, Hawaii, USA	P16	0.1726	0.2073	0.2183	0.2757	0.1319	0.0481	0.1457	0.1466	0.1503	0.2752	0.1775	0.1349	0.144	0.2427	0.151	0	0.0502	0.1928	0.1466	0.2143	0.2254
USDA-ARS-PBARC, Hawaii, USA	P17	0.136	0.1738	0.172	0.2343	0.1071	0.0181	0.1139	0.1195	0.1251	0.2348	0.148	0.1068	0.1166	0.1972	0.1232	0.0502	0	0.1515	0.1159	0.1687	0.1847
Tainan, Taiwan, China	P18	0.0969	0.1354	0.1676	0.206	0.0487	0.1464	0.0795	0.0797	0.0708	0.2062	0.2687	0.0653	0.0739	0.1739	0.0971	0.1928	0.1515	0	0.0648	0.1689	0.1714
Shenzhen, Guangdong, China	P19	0.0531	0.1094	0.1168	0.1707	0.019	0.1097	0.0132	0.0512	0.0493	0.1669	0.216	0.0077	0.0263	0.1256	0.0626	0.1466	0.1159	0.0648	0	0.1165	0.124
Vanimo, Sansaun, PNG	P20	0.1318	0.1611	0.1697	0.2069	0.1208	0.1719	0.1201	0.1249	0.1163	0.2046	0.2885	0.1106	0.115	0.1738	0.1283	0.2143	0.1687	0.1689	0.1165	0	0.0674
Wewak, PNG	P21	0.1369	0.164	0.1716	0.2123	0.1219	0.1785	0.1211	0.1355	0.1266	0.2024	0.2903	0.1154	0.1178	0.1608	0.134	0.2254	0.1847	0.1714	0.124	0.0674	0

## Sheet: Table S2
Table S2. Pairwise FST values of L. sativae populations around the Indo-Papuan conduit based on 6,025 SNP loci. Distances were not calculated for Seloi Kraik (Timor-Leste), which had less than 4 individuals. The color of cells range from green (low FST values) to red (high FST values).
Location	Population ID	P1	P2	P3	P4	P5	P6	P7	P8
Seloi Malere, Timor-Leste	P1	0	0.0925	0.1203	0.1735	0.1706	0.131	0.1396	0.1355
Bali, Indonesia	P2	0.0925	0	0.0996	0.1436	0.143	0.1204	0.1598	0.1622
Boigu Island, QLD, Australia	P3	0.1203	0.0996	0	0.1084	0.1044	0.1095	0.179	0.1698
Seisia, QLD, Australia	P4	0.1735	0.1436	0.1084	0	0.0414	0.1235	0.2156	0.2169
Thursday Island, QLD, Australia	P5	0.1706	0.143	0.1044	0.0414	0	0.1229	0.2074	0.2065
Masig Island, QLD, Australia	P6	0.131	0.1204	0.1095	0.1235	0.1229	0	0.1732	0.1645
Vanimo, Sansaun, PNG	P7	0.1396	0.1598	0.179	0.2156	0.2074	0.1732	0	0.0709
Wewak, East Sepik Province, PNG	P8	0.1355	0.1622	0.1698	0.2169	0.2065	0.1645	0.0709	0
